# Supplementary material for: Population Structure and Genetic Diversity of Cucurbita moschata Based on Genome-Wide High-Quality SNPs
Source: Plants (Basel). 2020 Dec 29;10(1):56. doi: 10.3390/plants10010056 (PMC7823833; doi:10.3390/plants10010056)
Supplement: Supplementary file 1 [file plants-10-00056-s001.zip]

Archive with 6 entries (6 files):
- Fig S1.tif
- Fig S2.tif
- Fig S3.tif
- Table S1.xlsx
- Table S2.xlsx
- Table S3.xlsx
