# Supplementary material for: Population Structure and Genetic Diversity of Cucurbita moschata Based on Genome-Wide High-Quality SNPs
Source: Plants (Basel). 2020 Dec 29;10(1):56. doi: 10.3390/plants10010056 (PMC7823833; doi:10.3390/plants10010056)
Supplement: Supplementary file 1 [file plants-10-00056-s001.zip › Table S1.xlsx]

## Sheet: Sheet1
Table S1. The number of SNPs, and the SNP density among 20 C. moschata chromosomes
Chromosome	# SNPs	SNP density(kb)
Ch01	107	137
Ch02	77	137
Ch03	113	96
Ch04	220	99
Ch05	51	215
Ch06	66	181
Ch07	83	99
Ch08	62	129
Ch09	88	139
Ch10	135	97
Ch11	93	151
Ch12	161	73
Ch13	115	83
Ch14	141	113
Ch15	66	157
Ch16	64	149
Ch17	75	144
Ch18	102	127
Ch19	113	86
Ch20	87	136
Ch00	52	670
Total	2071	132
