# Supplementary material for: Population Structure and Genetic Diversity of Cucurbita moschata Based on Genome-Wide High-Quality SNPs
Source: Plants (Basel). 2020 Dec 29;10(1):56. doi: 10.3390/plants10010056 (PMC7823833; doi:10.3390/plants10010056)
Supplement: Supplementary file 1 [file plants-10-00056-s001.zip › Table S2.xlsx]

## Sheet: Sheet1
Table S2. Information of 610 C. moschata germplasm collection used in this study
Accession name	Geographic location	Cluster from STRUCTURE	Q values from STRUCTURE			Groups by phylognic tree	Uniti order from phylogenic tree
			cluster 1	cluster 2	cluster 3
IT 109032	Korea	cluster_1	0.999	0.001	0	group_1	1
IT 104965	Korea	cluster_1	0.999	0.001	0	group_1	2
IT 110862	Korea	cluster_1	0.999	0	0	group_1	3
IT 170502	Korea	cluster_1	0.998	0.001	0.001	group_1	4
IT 105829	Korea	cluster_1	1	0	0	group_1	5
IT 105475	Korea	cluster_1	1	0	0	group_1	6
IT 104518	Korea	cluster_1	1	0	0	group_1	7
IT 186353	Korea	cluster_1	1	0	0	group_1	8
IT 105608	Korea	cluster_1	1	0	0	group_1	9
IT 186341	Korea	cluster_1	0.997	0.002	0	group_1	10
IT 186340	Korea	cluster_1	1	0	0	group_1	11
IT 202268	Korea	cluster_1	0.999	0.001	0	group_1	12
IT 186347	Korea	cluster_1	1	0	0	group_1	13
IT 103448	Korea	cluster_1	1	0	0	group_1	14
IT 186349	Korea	cluster_1	1	0	0	group_1	15
IT 105826	Korea	cluster_1	1	0	0	group_1	16
IT 104340	Korea	cluster_1	1	0	0	group_1	17
IT 202242	Korea	cluster_1	1	0	0	group_1	18
IT 202260	Korea	cluster_1	1	0	0	group_1	19
IT 181018	Korea	cluster_1	0.972	0.028	0	group_1	20
IT 105407	Korea	cluster_1	0.999	0.001	0	group_1	21
IT 180449	Korea	cluster_1	1	0	0	group_1	22
IT 186366	Korea	cluster_1	1	0	0	group_1	23
IT 103141	Korea	cluster_1	1	0	0	group_1	24
IT 202277	Korea	cluster_1	1	0	0	group_1	25
IT 186345	Korea	cluster_1	0.999	0	0	group_1	26
IT 108869	Korea	cluster_1	1	0	0	group_1	27
IT 202271	Korea	cluster_1	1	0	0	group_1	28
IT 105993	Korea	cluster_1	1	0	0	group_1	29
IT 111156	Korea	cluster_1	1	0	0	group_1	30
IT 109611	Korea	cluster_1	1	0	0	group_1	31
IT 186342	Korea	cluster_1	1	0	0	group_1	32
IT 202236	Korea	cluster_1	1	0	0	group_1	33
IT 194583	Korea	cluster_1	1	0	0	group_1	34
IT 102782	Korea	cluster_1	1	0	0	group_1	35
IT 202276	Korea	cluster_1	1	0	0	group_1	36
IT 155179	Korea	cluster_1	0.984	0.016	0	group_1	37
IT 105554	Korea	cluster_1	1	0	0	group_1	38
IT 202275	Korea	cluster_1	0.997	0.003	0	group_1	39
IT 113304	Korea	cluster_1	0.987	0.013	0	group_1	40
IT 202283	Korea	cluster_1	0.988	0.001	0.011	group_1	41
IT 113357	Korea	cluster_1	0.993	0.004	0.003	group_1	42
IT 105642	Korea	cluster_1	0.923	0.076	0.001	group_1	43
IT 104562	Korea	cluster_1	0.992	0.008	0	group_1	44
IT 113244	Korea	cluster_1	0.999	0	0	group_1	45
IT 115172	Korea	cluster_1	1	0	0	group_1	46
IT 112729	Korea	cluster_1	1	0	0	group_1	47
IT 155180	Korea	cluster_1	1	0	0	group_1	48
IT 277924	Korea	cluster_1	0.972	0.027	0.001	group_1	49
IT 103766	Korea	cluster_1	1	0	0	group_1	50
IT 180569	Korea	cluster_1	0.969	0.027	0.004	group_1	51
IT 186350	Korea	cluster_1	1	0	0	group_1	52
IT 202230	Korea	cluster_1	1	0	0	group_1	53
IT 186356	Korea	cluster_1	1	0	0	group_1	54
IT 202231	Korea	cluster_1	0.996	0.003	0.001	group_1	55
IT 195046	Korea	cluster_1	0.963	0.037	0.001	group_1	56
IT 202269	Korea	cluster_1	0.985	0	0.015	group_1	57
IT 111081	Korea	cluster_1	1	0	0	group_1	58
IT 188215	Laos	cluster_1	0.971	0.029	0	group_1	59
IT 202232	Korea	cluster_1	1	0	0	group_1	60
IT 202249	Korea	cluster_1	1	0	0	group_1	61
IT 202246	Korea	cluster_1	1	0	0	group_1	62
IT 108900	Korea	cluster_1	0.985	0	0.014	group_1	63
IT 105719	Korea	cluster_1	0.976	0.024	0	group_1	64
IT 105240	Korea	cluster_1	0.97	0.027	0.003	group_1	65
IT 202273	Korea	cluster_1	0.998	0.001	0.001	group_1	66
IT 137931	Nepal	cluster_1	1	0	0	group_1	67
IT 108908	Korea	cluster_1	0.998	0.002	0	group_1	68
IT 109577	Korea	cluster_1	0.983	0.017	0	group_1	69
IT 194584	Korea	cluster_1	0.999	0	0	group_1	70
IT 156585	Korea	cluster_1	1	0	0	group_1	71
IT 202250	Korea	cluster_1	0.999	0	0	group_1	72
IT 202229	Korea	cluster_1	1	0	0	group_1	73
IT 202227	Korea	cluster_1	0.981	0.019	0	group_1	74
IT 109039	Korea	cluster_1	1	0	0	group_1	75
IT 113370	Korea	cluster_1	0.999	0	0.001	group_1	76
IT 186348	Korea	cluster_1	0.986	0.013	0	group_1	77
IT 137955	Korea	cluster_1	0.998	0.001	0	group_1	78
IT 202248	Korea	cluster_1	0.993	0.001	0.006	group_1	79
IT 180658	Korea	cluster_1	0.996	0.003	0.001	group_1	80
IT 180472	Korea	cluster_1	0.966	0.033	0	group_1	81
IT 181022	Korea	cluster_1	1	0	0	group_1	82
IT 181020	Korea	cluster_1	1	0	0	group_1	83
IT 202286	Korea	cluster_1	0.981	0.019	0	group_1	84
IT 136697	Nepal	cluster_1	0.997	0.003	0.001	group_1	85
IT 136695	Nepal	cluster_1	0.997	0.003	0	group_1	86
IT 162805	Korea	cluster_1	0.986	0	0.014	group_1	87
IT 300125	Korea	cluster_1	0.998	0.001	0	group_1	88
IT 105588	Korea	cluster_1	0.978	0.022	0	group_1	89
IT 194585	Korea	cluster_1	0.97	0.03	0	group_1	90
IT 173660	Korea	cluster_1	0.976	0.023	0	group_1	91
IT 103544	Korea	cluster_1	0.941	0.059	0	group_1	92
IT 195044	Korea	cluster_1	0.997	0.003	0	group_1	93
IT 194582	Korea	cluster_1	0.995	0.005	0	group_1	94
IT 105253	Korea	cluster_1	0.973	0.027	0	group_1	95
IT 170516	Korea	cluster_1	1	0	0	group_1	96
IT 113000	Korea	cluster_1	0.951	0.044	0.005	group_1	97
IT 202245	Korea	cluster_1	0.999	0	0	group_1	98
IT 170504	Korea	cluster_1	1	0	0	group_1	99
IT 180447	Korea	cluster_1	1	0	0	group_1	100
IT 180446	Korea	cluster_1	1	0	0	group_1	101
IT 186355	Korea	cluster_1	1	0	0	group_1	102
IT 186354	Korea	cluster_1	0.972	0.027	0	group_1	103
IT 186370	Korea	cluster_1	1	0	0	group_1	104
IT 180451	Korea	cluster_1	1	0	0	group_1	105
IT 175892	Korea	cluster_1	1	0	0	group_1	106
IT 186346	Korea	cluster_1	0.999	0	0	group_1	107
IT 180448	Korea	cluster_1	0.999	0	0.001	group_1	108
IT 170503	Korea	cluster_1	1	0	0	group_1	109
IT 109045	Korea	cluster_1	0.994	0.002	0.004	group_1	110
IT 202288	Korea	cluster_1	1	0	0	group_1	111
IT 170515	Korea	cluster_1	0.977	0.023	0	group_1	112
IT 186365	Korea	cluster_1	0.999	0.001	0	group_1	113
IT 186352	Korea	cluster_1	0.999	0	0	group_1	114
IT 180450	Korea	cluster_1	1	0	0	group_1	115
IT 194586	Korea	cluster_1	0.985	0.014	0	group_1	116
IT 186360	Korea	cluster_1	0.977	0.002	0.021	group_1	117
IT 189655	Korea	cluster_1	0.995	0.005	0	group_1	118
IT 189654	Korea	cluster_1	0.996	0.002	0.002	group_1	119
IT 103345	Korea	cluster_1	0.999	0.001	0	group_1	120
IT 104420	Korea	cluster_1	0.958	0.042	0	group_1	121
IT 155181	Korea	cluster_1	0.985	0	0.015	group_1	122
IT 103239	Korea	cluster_1	1	0	0	group_1	123
IT 202279	Korea	cluster_1	1	0	0	group_1	124
IT 202278	Korea	cluster_1	1	0	0	group_1	125
IT 189658	Korea	cluster_1	0.997	0.003	0	group_1	126
IT 110867	Korea	cluster_1	0.986	0.005	0.01	group_1	127
IT 110858	Korea	cluster_1	0.965	0.002	0.033	group_1	128
IT 103894	Korea	cluster_1	0.991	0.006	0.003	group_1	129
IT 195071	Korea	cluster_1	0.974	0.021	0.005	group_1	130
IT 175935	Korea	cluster_1	1	0	0	group_1	131
IT 186339	Korea	cluster_1	0.965	0.034	0	group_1	132
IT 202241	Korea	cluster_1	0.977	0.022	0.001	group_1	133
IT 202239	Korea	cluster_1	0.996	0.001	0.003	group_1	134
IT 202280	Korea	cluster_1	0.977	0.001	0.022	group_1	135
IT 202235	Korea	cluster_1	0.981	0.019	0.001	group_1	136
IT 202234	Korea	cluster_1	1	0	0	group_1	137
IT 202247	Korea	cluster_1	0.987	0.001	0.012	group_1	138
IT 104872	Korea	cluster_1	1	0	0	group_1	139
IT 202284	Korea	cluster_1	1	0	0	group_1	140
IT 186361	Korea	cluster_1	0.977	0.023	0	group_1	141
IT 202228	Korea	cluster_1	0.999	0	0.001	group_1	142
IT 103778	Korea	cluster_1	0.999	0.001	0	group_1	143
IT 186364	Korea	cluster_1	0.98	0.02	0	group_1	144
IT 137947	Korea	cluster_1	0.999	0	0	group_1	145
IT 202238	Korea	cluster_1	0.979	0.021	0	group_1	146
IT 202224	Korea	cluster_1	0.942	0.052	0.006	group_1	147
IT 113285	Korea	cluster_1	0.965	0.035	0	group_1	148
IT 186362	Korea	cluster_1	0.975	0.025	0	group_1	149
IT 202289	Korea	cluster_1	0.968	0.001	0.031	group_1	150
IT 137963	Korea	cluster_1	0.846	0.153	0	group_1	151
IT 108993	Korea	cluster_1	0.971	0.027	0.002	group_1	152
IT 202254	Korea	cluster_1	0.97	0.03	0	group_1	153
IT 202253	Korea	cluster_1	0.984	0.016	0	group_1	154
IT 202282	Korea	cluster_1	0.946	0.053	0	group_1	155
IT 170507	Korea	cluster_1	0.957	0.043	0	group_1	156
IT 156580	Korea	cluster_1	0.95	0.049	0.001	group_1	157
IT 137959	Korea	cluster_1	0.915	0.085	0	group_1	158
IT 113104	Korea	cluster_1	0.837	0.13	0.034	group_1	159
IT 186344	Korea	cluster_1	0.999	0.001	0	group_1	160
IT 170510	Korea	cluster_1	0.942	0.054	0.004	group_1	161
IT 188334	Korea	cluster_1	0.961	0.014	0.025	group_1	162
IT 195165	Korea	cluster_1	0.942	0.053	0.006	group_1	163
IT 178766	Korea	cluster_1	0.951	0.048	0	group_1	164
IT 300113	Korea	cluster_1	0.832	0.164	0.003	group_1	165
IT 247144	Korea	cluster_1	0.923	0.075	0.002	group_1	166
IT 223040	Korea	cluster_1	1	0	0	group_2	167
IT 223038	Korea	cluster_1	1	0	0	group_2	168
IT 228177	Korea	cluster_1	1	0	0	group_2	169
IT 223039	Korea	cluster_1	1	0	0	group_2	170
IT 228176	Korea	cluster_1	0.998	0.001	0	group_2	171
IT 240014	Korea	cluster_1	1	0	0	group_2	172
IT 246558	Korea	cluster_1	0.994	0.004	0.002	group_2	173
IT 239909	Korea	cluster_1	1	0	0	group_2	174
IT 209296	Korea	cluster_1	1	0	0	group_2	175
IT 253025	Korea	cluster_1	0.997	0.002	0.001	group_2	176
IT 300124	Korea	cluster_1	0.997	0.001	0.002	group_2	177
IT 300122	Korea	cluster_1	0.996	0.003	0.001	group_2	178
IT 202301	Korea	cluster_1	0.999	0	0	group_2	179
IT 300123	Korea	cluster_1	0.946	0.053	0.001	group_2	180
IT 278143	Korea	cluster_1	1	0	0	group_2	181
IT 277923	Korea	cluster_1	0.996	0.001	0.003	group_2	182
IT 277905	Korea	cluster_1	1	0	0	group_2	183
IT 252961	Korea	cluster_1	1	0	0	group_2	184
IT 246557	Korea	cluster_1	0.999	0	0	group_2	185
IT 278140	Korea	cluster_1	1	0	0	group_2	186
IT 202302	Korea	cluster_1	1	0	0	group_2	187
IT 278584	Korea	cluster_1	0.979	0.001	0.021	group_2	188
IT 278590	Korea	cluster_1	1	0	0	group_2	189
IT 278582	Korea	cluster_1	0.987	0.013	0	group_2	190
IT 209301	Korea	cluster_1	0.999	0	0	group_2	191
IT 209300	Korea	cluster_1	0.996	0.003	0	group_2	192
IT 246556	Korea	cluster_1	0.995	0.005	0	group_2	193
IT 204083	Korea	cluster_1	0.986	0.014	0	group_2	194
IT 202300	Korea	cluster_1	0.999	0.001	0	group_2	195
IT 202293	Korea	cluster_1	1	0	0	group_2	196
IT 204085	Korea	cluster_1	1	0	0	group_2	197
IT 204084	Korea	cluster_1	0.999	0	0	group_2	198
IT 209297	Korea	cluster_1	0.991	0	0.008	group_2	199
IT 300115	Korea	cluster_1	0.961	0.037	0.002	group_2	200
IT 202303	Korea	cluster_1	0.981	0.018	0	group_2	201
IT 270858	Korea	cluster_1	0.999	0.001	0	group_2	202
IT 270862	Korea	cluster_1	0.987	0.013	0	group_2	203
IT 270861	Korea	cluster_1	1	0	0	group_2	204
IT 278592	Korea	cluster_1	1	0	0	group_2	205
IT 278576	Korea	cluster_1	1	0	0	group_2	206
IT 278563	Korea	cluster_1	0.995	0.004	0.001	group_2	207
IT 278580	Korea	cluster_1	1	0	0	group_2	208
IT 208486	Korea	cluster_1	0.998	0.002	0	group_2	209
IT 212907	Korea	cluster_1	0.982	0.007	0.012	group_2	210
IT 202294	Korea	cluster_1	0.998	0.001	0.001	group_2	211
IT 202291	Korea	cluster_1	1	0	0	group_2	212
IT 202290	Korea	cluster_1	0.994	0.003	0.003	group_2	213
IT 300112	Korea	cluster_1	0.977	0.001	0.021	group_2	214
IT 270978	Korea	cluster_1	0.972	0.028	0	group_2	215
IT 277922	Korea	cluster_1	0.992	0.008	0	group_2	216
IT 277909	Korea	cluster_1	0.987	0.012	0.001	group_2	217
IT 270855	Korea	cluster_1	0.94	0.06	0	group_2	218
IT 208921	Korea	cluster_1	0.999	0.001	0	group_2	219
IT 170512	Korea	cluster_1	0.983	0.016	0.001	group_2	220
IT 278581	Korea	cluster_1	0.969	0.03	0	group_2	221
IT 300114	Korea	cluster_1	0.962	0.038	0	group_2	222
IT 186338	Korea	cluster_1	1	0	0	group_2	223
IT 183330	Korea	cluster_1	1	0	0	group_2	224
IT 101036	Korea	cluster_1	0.979	0.02	0	group_2	225
IT 278593	Korea	cluster_1	0.972	0.001	0.028	group_2	226
IT 278591	Korea	cluster_1	0.955	0.045	0	group_2	227
IT 240022	Korea	cluster_1	0.934	0.065	0.001	group_2	228
IT 300121	Korea	cluster_1	0.91	0.09	0	group_2	229
IT 300120	Korea	cluster_1	0.988	0.009	0.003	group_2	230
IT 280041	Korea	cluster_1	0.836	0.163	0	group_2	231
IT 278149	Korea	cluster_1	0.939	0.06	0.001	group_2	232
IT 239903	Korea	cluster_1	0.999	0.001	0	group_2	233
IT 278587	Korea	cluster_1	0.941	0.057	0.003	group_2	234
IT 211866	Korea	cluster_1	0.952	0.047	0.001	group_2	235
IT 209302	Korea	cluster_1	0.985	0.015	0	group_2	236
IT 202298	Korea	cluster_1	0.999	0.001	0	group_2	237
IT 300126	Korea	cluster_1	0.956	0.015	0.029	group_2	238
IT 208805	Korea	cluster_1	0.97	0.011	0.019	group_2	239
IT 280037	Korea	cluster_1	0.919	0.081	0	group_2	240
IT 279756	Korea	cluster_1	0.939	0.057	0.004	group_2	241
IT 277925	Korea	cluster_1	0.957	0.034	0.009	group_2	242
IT 278585	Korea	cluster_1	0.972	0.028	0	group_2	243
IT 277907	Korea	cluster_1	0.894	0.105	0	group_2	244
IT 202297	Korea	cluster_1	0.994	0.006	0	group_2	245
IT 202292	Korea	cluster_1	0.97	0.019	0.011	group_2	246
IT 212906	Korea	cluster_1	0.953	0.047	0	group_2	247
IT 209298	Korea	cluster_1	0.974	0.026	0	group_2	248
IT 279755	Korea	cluster_1	0.864	0.101	0.035	group_2	249
IT 270860	Korea	cluster_1	0.933	0	0.066	group_2	250
IT 270859	Korea	cluster_1	0.999	0	0	group_2	251
PI 483345	Korea	cluster_1	0.946	0.001	0.054	group_2	252
IT 113002	Korea	cluster_1	0.925	0.005	0.07	group_2	253
PI 483346	Korea	cluster_1	0.907	0.09	0.002	group_2	254
PI 483347	Korea	cluster_1	0.9	0.012	0.087	group_2	255
IT 274039	Korea	cluster_1	0.97	0.001	0.029	group_2	256
IT 228174	Korea	cluster_1	0.993	0.005	0.002	group_2	257
IT 228175	Korea	cluster_1	0.947	0	0.053	group_2	258
IT 228173	Korea	cluster_1	0.922	0	0.078	group_2	259
IT 300118	Korea	cluster_1	0.863	0.095	0.042	group_2	260
IT 300117	Korea	cluster_1	0.796	0.2	0.003	group_2	261
IT 247145	Korea	cluster_1	0.888	0.085	0.027	group_2	262
IT 277910	Korea	cluster_1	0.901	0.098	0	group_2	263
IT 277908	Korea	cluster_1	0.939	0.061	0	group_2	264
IT 247146	Korea	cluster_1	0.87	0.13	0	group_2	265
IT 278566	Korea	cluster_1	0.873	0.126	0.001	group_2	266
IT 112970	Korea	cluster_1	0.95	0.023	0.027	group_2	267
IT 110856	Korea	cluster_1	0.98	0.016	0.004	group_2	268
IT 156582	Korea	cluster_1	0.987	0.013	0	group_2	269
IT 270857	Korea	cluster_1	0.897	0.011	0.092	group_2	270
IT 270854	Korea	cluster_1	0.981	0.003	0.016	group_2	271
IT 270856	Korea	cluster_1	0.883	0.095	0.023	group_2	272
PI 419137	China	cluster_1	0.697	0.272	0.031	group_2	273
PI 419083	China	cluster_1	0.806	0.194	0	group_2	274
IT 104641	Korea	cluster_1	0.836	0.12	0.043	group_2	275
IT 186351	Korea	cluster_1	0.783	0.214	0.003	group_2	276
IT 240836	China	cluster_1	0.726	0.232	0.042	group_2	277
IT 240002	Korea	cluster_1	0.835	0.163	0.001	group_2	278
IT 240852	China	cluster_1	0.759	0.241	0.001	group_2	279
IT 240854	China	cluster_1	0.805	0.154	0.041	group_2	280
IT 227876	China	cluster_1	0.713	0.264	0.023	group_2	281
IT 300119	Korea	cluster_1	0.702	0.196	0.102	group_2	282
IT 280039	Korea	cluster_1	0.819	0.011	0.171	group_2	283
IT 279754	Korea	cluster_1	0.825	0.126	0.049	group_2	284
IT 240357	Korea	cluster_1	0.628	0.323	0.049	group_2	285
IT 240356	Korea	cluster_1	0.594	0.382	0.024	group_2	286
IT 278564	Korea	cluster_1	0.561	0.357	0.081	group_2	287
IT 278474	Korea	cluster_1	0.715	0.285	0.001	group_2	288
IT 278717	Korea	cluster_1	0.645	0.263	0.092	group_2	289
IT 180534	Korea	cluster_1	0.698	0.3	0.002	group_2	290
IT 180528	Korea	cluster_1	0.705	0.26	0.035	group_2	291
IT 112986	Korea	cluster_1	0.763	0.155	0.082	group_2	292
IT 270976	Korea	cluster_1	0.662	0.234	0.104	group_2	293
IT 270853	Armenia	cluster_2	0.422	0.464	0.115	group_2	294
PI 174817	India	cluster_3	0.049	0.304	0.646	group_2	295
Grif 17270	Tajikistan	cluster_2	0.34	0.424	0.236	group_2	296
IT 300116	Korea	cluster_2	0.362	0.391	0.246	group_2	297
PI 182197	Turkey	cluster_2	0.207	0.651	0.142	group_2	298
PI 174819	India	cluster_2	0.228	0.583	0.189	group_2	299
IT 278158	Japan	cluster_2	0.36	0.531	0.109	group_2	300
IT 270954	Sudan	cluster_1	0.601	0.323	0.076	group_2	301
IT 270867	Uzbekistan	cluster_2	0.347	0.518	0.134	group_2	302
IT 240020	Korea	cluster_2	0.377	0.486	0.137	group_2	303
IT 240019	Korea	cluster_2	0.451	0.547	0.002	group_2	304
Grif 1738	Nepal	cluster_2	0.494	0.497	0.008	group_2	305
IT 194581	Korea	cluster_2	0.361	0.507	0.132	group_2	306
IT 113165	Korea	cluster_1	0.621	0.379	0	group_2	307
IT 111097	Korea	cluster_1	0.701	0.298	0	group_2	308
IT 134962	Korea	cluster_1	0.622	0.368	0.01	group_2	309
IT 104271	Korea	cluster_1	0.615	0.385	0	group_2	310
IT 136699	Nepal	cluster_2	0.326	0.565	0.109	group_2	311
IT 137958	Korea	cluster_1	0.699	0.128	0.174	group_2	312
IT 136688	Nepal	cluster_1	0.736	0.076	0.187	group_2	313
IT 302889	China	cluster_2	0.218	0.54	0.242	group_2	314
IT 300127	Korea	cluster_1	0.587	0.4	0.013	group_2	315
IT 240144	Taiwan	cluster_2	0.441	0.522	0.037	group_2	316
IT 270953	Russia	cluster_2	0.41	0.503	0.087	group_2	317
IT 239914	Korea	cluster_2	0.385	0.43	0.185	group_2	318
IT 270938	United States	cluster_2	0.297	0.446	0.257	group_2	319
IT 270884	United States	cluster_3	0.268	0.31	0.423	group_2	320
IT 270958	Tunisia	cluster_2	0.32	0.403	0.278	group_2	321
Yunion	Japan	cluster_1	0.537	0.26	0.203	group_2	322
Nunbusyeo	Japan	cluster_1	0.552	0.345	0.103	group_2	323
Pawobanjjagi	Korea	cluster_1	0.553	0.273	0.173	group_2	324
IT 275240	United States	cluster_1	0.606	0.368	0.026	group_2	325
IT 270885	United States	cluster_1	0.633	0.362	0.006	group_2	326
IT 252991	United States	cluster_1	0.714	0.266	0.02	group_2	327
IT 247404	Korea	cluster_1	0.436	0.273	0.291	group_2	328
IT 270873	Korea	cluster_1	0.407	0.219	0.375	group_2	329
IT 278220	Korea	cluster_2	0.111	0.543	0.347	group_2	330
PI 482525	Zimbabwe	cluster_2	0	1	0	group_3	331
PI 482516	Zimbabwe	cluster_2	0.077	0.922	0	group_3	332
PI 482501	Zimbabwe	cluster_2	0.001	0.999	0	group_3	333
PI 482573	Zimbabwe	cluster_2	0.001	0.999	0	group_3	334
PI 482546	Zimbabwe	cluster_2	0.005	0.994	0.001	group_3	335
PI 482527	Zimbabwe	cluster_2	0.001	0.999	0	group_3	336
PI 482487	Zimbabwe	cluster_2	0.001	0.999	0	group_3	337
PI 482548	Zimbabwe	cluster_2	0	0.999	0	group_3	338
PI 482545	Zimbabwe	cluster_2	0.002	0.987	0.011	group_3	339
PI 482534	Zimbabwe	cluster_2	0.001	0.999	0	group_3	340
PI 482564	Zimbabwe	cluster_2	0.001	0.999	0	group_3	341
PI 482535	Zimbabwe	cluster_2	0.001	0.999	0	group_3	342
PI 482549	Zimbabwe	cluster_2	0.001	0.999	0	group_3	343
PI 482491	Zimbabwe	cluster_2	0.009	0.99	0	group_3	344
PI 482488	Zimbabwe	cluster_2	0.01	0.976	0.014	group_3	345
PI 482585	Zimbabwe	cluster_2	0.001	0.999	0	group_3	346
PI 482565	Zimbabwe	cluster_2	0.001	0.999	0	group_3	347
PI 482583	Zimbabwe	cluster_2	0	0.999	0	group_3	348
PI 482560	Zimbabwe	cluster_2	0.001	0.999	0	group_3	349
PI 482528	Zimbabwe	cluster_2	0.039	0.959	0.002	group_3	350
PI 482556	Zimbabwe	cluster_2	0.001	0.999	0	group_3	351
PI 482588	Zimbabwe	cluster_2	0	0.999	0	group_3	352
PI 482577	Zimbabwe	cluster_2	0.001	0.999	0	group_3	353
PI 482506	Zimbabwe	cluster_2	0.033	0.966	0	group_3	354
PI 482569	Zimbabwe	cluster_2	0.001	0.98	0.019	group_3	355
PI 482553	Zimbabwe	cluster_2	0.024	0.974	0.001	group_3	356
PI 500557	Zambia	cluster_2	0.001	0.998	0.001	group_3	357
PI 482586	Zimbabwe	cluster_2	0	0.999	0.001	group_3	358
PI 524427	Zambia	cluster_2	0.001	0.999	0.001	group_3	359
PI 500536	Zambia	cluster_2	0.002	0.976	0.022	group_3	360
PI 500559	Zambia	cluster_2	0.001	0.898	0.101	group_3	361
PI 500555	Zambia	cluster_2	0	0.999	0	group_3	362
PI 500558	Zambia	cluster_2	0.002	0.951	0.047	group_3	363
PI 526245	Zimbabwe	cluster_2	0	0.999	0.001	group_3	364
PI 500562	Zambia	cluster_2	0.009	0.943	0.049	group_3	365
PI 500488	Zambia	cluster_2	0	0.999	0	group_3	366
PI 526247	Zimbabwe	cluster_2	0.003	0.994	0.003	group_3	367
PI 526243	Zimbabwe	cluster_2	0.002	0.985	0.012	group_3	368
PI 526251	Zimbabwe	cluster_2	0.002	0.901	0.097	group_3	369
IT 162803	Korea	cluster_2	0.098	0.901	0	group_3	370
PI 381807	India	cluster_2	0.043	0.957	0	group_3	371
PI 381815	India	cluster_2	0.118	0.882	0	group_3	372
IT 136700	Nepal	cluster_2	0.051	0.949	0	group_3	373
PI 634705	Nepal	cluster_2	0.083	0.917	0	group_3	374
PI 381820	India	cluster_2	0.059	0.93	0.011	group_3	375
Grif 5606	India	cluster_2	0.147	0.853	0	group_3	376
Grif 14488	India	cluster_2	0.075	0.924	0	group_3	377
PI 163230	India	cluster_2	0.067	0.932	0	group_3	378
Grif 5603	India	cluster_2	0.062	0.938	0	group_3	379
PI 165995	India	cluster_2	0.008	0.949	0.043	group_3	380
PI 634706	Sri Lanka	cluster_2	0.097	0.903	0	group_3	381
PI 634692	Yemen	cluster_2	0.051	0.947	0.002	group_3	382
PI 550689	United States	cluster_2	0.135	0.809	0.056	group_3	383
PI 271345	India	cluster_2	0.002	0.896	0.103	group_3	384
IT 278618	Myanmar	cluster_2	0.21	0.79	0	group_3	385
IT 278321	Myanmar	cluster_2	0.262	0.738	0	group_3	386
IT 278616	Myanmar	cluster_2	0.215	0.784	0	group_3	387
IT 278432	Myanmar	cluster_2	0.162	0.794	0.045	group_3	388
IT 270941	Thailand	cluster_2	0.246	0.737	0.017	group_3	389
PI 214156	India	cluster_2	0.138	0.862	0	group_3	390
PI 381819	India	cluster_2	0	0.862	0.138	group_3	391
PI 212899	India	cluster_2	0.004	0.993	0.003	group_3	392
PI 381812	India	cluster_2	0.001	0.959	0.04	group_3	393
PI 369346	Costa Rica	cluster_2	0.001	0.914	0.085	group_3	394
PI 271338	India	cluster_2	0.012	0.811	0.177	group_3	395
PI 267753	United States	cluster_2	0	0.763	0.236	group_3	396
PI 381818	India	cluster_2	0.006	0.916	0.078	group_3	397
PI 211998	Iran	cluster_2	0.032	0.757	0.211	group_3	398
PI 211996	Iran	cluster_2	0.004	0.813	0.183	group_3	399
PI 211993	Iran	cluster_2	0.002	0.712	0.286	group_3	400
PI 165575	India	cluster_2	0.158	0.841	0.001	group_3	401
PI 164312	India	cluster_2	0.15	0.849	0.001	group_3	402
PI 165561	India	cluster_2	0.001	0.999	0.001	group_3	403
PI 165033	Turkey	cluster_2	0.045	0.864	0.091	group_3	404
PI 494832	Zambia	cluster_2	0	0.749	0.251	group_3	405
IT 188213	Armenia	cluster_2	0.33	0.412	0.257	group_3	406
PI 438767	Mexico	cluster_3	0.001	0	0.998	group_4	407
PI 438551	Belize	cluster_3	0.001	0.001	0.999	group_4	408
PI 438751	Mexico	cluster_3	0	0.001	0.999	group_4	409
PI 438741	Mexico	cluster_3	0.001	0.001	0.998	group_4	410
PI 438758	Mexico	cluster_3	0.004	0.001	0.995	group_4	411
PI 438748	Mexico	cluster_3	0	0	0.999	group_4	412
PI 438747	Mexico	cluster_3	0.001	0	0.999	group_4	413
PI 512146	Mexico	cluster_3	0.001	0	0.999	group_4	414
PI 438553	Belize	cluster_3	0	0	0.999	group_4	415
PI 438769	Mexico	cluster_3	0.002	0	0.997	group_4	416
PI 438752	Mexico	cluster_3	0.001	0.001	0.999	group_4	417
PI 438785	Mexico	cluster_3	0.001	0.001	0.998	group_4	418
PI 438732	Mexico	cluster_3	0	0.001	0.998	group_4	419
PI 438733	Mexico	cluster_3	0	0	0.999	group_4	420
PI 438776	Mexico	cluster_3	0	0.001	0.999	group_4	421
PI 438723	Mexico	cluster_3	0.009	0.004	0.987	group_4	422
PI 438771	Mexico	cluster_3	0	0	0.999	group_4	423
PI 438770	Mexico	cluster_3	0.003	0.002	0.996	group_4	424
PI 438756	Mexico	cluster_3	0	0	0.999	group_4	425
PI 438753	Mexico	cluster_3	0.001	0	0.998	group_4	426
PI 438737	Mexico	cluster_3	0.001	0.001	0.998	group_4	427
PI 438736	Mexico	cluster_3	0.001	0.001	0.999	group_4	428
PI 438735	Mexico	cluster_3	0.001	0.001	0.998	group_4	429
PI 438724	Mexico	cluster_3	0	0.001	0.999	group_4	430
PI 438760	Mexico	cluster_3	0	0	0.999	group_4	431
PI 438759	Mexico	cluster_3	0.033	0.002	0.965	group_4	432
PI 438750	Mexico	cluster_3	0	0	0.999	group_4	433
PI 438739	Mexico	cluster_3	0.028	0.005	0.967	group_4	434
PI 512151	Mexico	cluster_3	0	0	0.999	group_4	435
PI 438548	Belize	cluster_3	0.015	0.002	0.983	group_4	436
PI 312165	Mexico	cluster_3	0.003	0.001	0.996	group_4	437
PI 438549	Belize	cluster_3	0.011	0.034	0.954	group_4	438
PI 438773	Mexico	cluster_3	0.001	0.005	0.994	group_4	439
PI 438731	Mexico	cluster_3	0.009	0.001	0.99	group_4	440
PI 438730	Mexico	cluster_3	0.001	0.001	0.998	group_4	441
PI 438578	Guatemala	cluster_3	0.016	0.004	0.98	group_4	442
PI 312125	Guatemala	cluster_3	0.001	0.001	0.998	group_4	443
PI 438579	Guatemala	cluster_3	0.048	0.004	0.948	group_4	444
PI 194570	Guatemala	cluster_3	0.02	0.002	0.978	group_4	445
PI 438802	Mexico	cluster_3	0.001	0.032	0.967	group_4	446
PI 438801	Mexico	cluster_3	0.001	0.001	0.998	group_4	447
PI 438800	Mexico	cluster_3	0.001	0.017	0.982	group_4	448
PI 438828	Mexico	cluster_3	0.001	0.119	0.88	group_4	449
PI 438795	Mexico	cluster_3	0.001	0.107	0.892	group_4	450
PI 438794	Mexico	cluster_3	0.001	0.116	0.884	group_4	451
PI 438792	Mexico	cluster_3	0	0.148	0.852	group_4	452
PI 634701	Mexico	cluster_3	0	0.05	0.949	group_4	453
PI 512150	Mexico	cluster_3	0.053	0.025	0.923	group_4	454
PI 438827	Mexico	cluster_3	0.006	0.23	0.764	group_4	455
PI 442268	Mexico	cluster_3	0.001	0.151	0.848	group_4	456
PI 438826	Mexico	cluster_3	0.038	0.209	0.753	group_4	457
PI 438806	Mexico	cluster_3	0.004	0.05	0.946	group_4	458
Grif 14225	Guatemala	cluster_3	0.001	0.102	0.897	group_4	459
PI 532378	Mexico	cluster_3	0.039	0.007	0.954	group_4	460
PI 438799	Mexico	cluster_3	0.001	0.003	0.996	group_4	461
PI 438798	Mexico	cluster_3	0.001	0.066	0.933	group_4	462
PI 438797	Mexico	cluster_3	0.001	0.006	0.993	group_4	463
PI 438787	Mexico	cluster_3	0.001	0.038	0.961	group_4	464
PI 458746	Guatemala	cluster_3	0.026	0.037	0.937	group_4	465
PI 451839	Guatemala	cluster_3	0	0.001	0.999	group_4	466
PI 449348	Guatemala	cluster_3	0.018	0.082	0.9	group_4	467
PI 449346	Mexico	cluster_3	0.004	0.084	0.912	group_4	468
PI 442288	Mexico	cluster_3	0.014	0.069	0.917	group_4	469
PI 449345	Mexico	cluster_3	0.001	0.067	0.932	group_4	470
PI 449347	Mexico	cluster_3	0.029	0.164	0.807	group_4	471
PI 451835	Guatemala	cluster_3	0.05	0.004	0.946	group_4	472
PI 200737	Guatemala	cluster_3	0.002	0.119	0.879	group_4	473
PI 451848	Guatemala	cluster_3	0.001	0.074	0.925	group_4	474
PI 438791	Mexico	cluster_3	0	0.044	0.956	group_4	475
PI 438790	Mexico	cluster_3	0.001	0.087	0.912	group_4	476
PI 442274	Mexico	cluster_3	0.001	0.08	0.918	group_4	477
PI 442273	Mexico	cluster_3	0.005	0.114	0.881	group_4	478
PI 442271	Mexico	cluster_3	0.001	0.172	0.827	group_4	479
PI 438808	Mexico	cluster_3	0.004	0.133	0.863	group_4	480
PI 442275	Mexico	cluster_3	0.001	0.033	0.966	group_4	481
PI 438782	Mexico	cluster_3	0.001	0.109	0.89	group_4	482
PI 438708	Mexico	cluster_3	0.004	0.043	0.953	group_4	483
PI 438772	Mexico	cluster_3	0.001	0.002	0.997	group_4	484
PI 438784	Mexico	cluster_3	0.002	0.041	0.957	group_4	485
PI 438779	Mexico	cluster_3	0.001	0.005	0.994	group_4	486
PI 438777	Mexico	cluster_3	0.002	0.003	0.995	group_4	487
PI 438788	Mexico	cluster_3	0.055	0.018	0.927	group_4	488
PI 438781	Mexico	cluster_3	0.008	0.049	0.943	group_4	489
PI 438786	Mexico	cluster_3	0	0.001	0.999	group_4	490
PI 438778	Mexico	cluster_3	0.001	0.028	0.972	group_4	491
PI 438775	Mexico	cluster_3	0.001	0.027	0.972	group_4	492
PI 634703	Mexico	cluster_3	0.002	0.126	0.872	group_4	493
PI 634702	Mexico	cluster_3	0.002	0.091	0.907	group_4	494
PI 197154	Guatemala	cluster_3	0.06	0.147	0.793	group_4	495
PI 195312	Guatemala	cluster_3	0.001	0.314	0.685	group_4	496
PI 532377	Mexico	cluster_3	0.001	0.133	0.865	group_4	497
PI 438815	Mexico	cluster_3	0.001	0.001	0.998	group_4	498
PI 438811	Mexico	cluster_3	0.001	0.001	0.998	group_4	499
PI 441726	Brazil	cluster_3	0	0.146	0.854	group_4	500
PI 489695	Guatemala	cluster_3	0.001	0.054	0.945	group_4	501
PI 653064	Nigeria	cluster_3	0.001	0.168	0.832	group_4	502
PI 490354	Burkina Faso	cluster_3	0.002	0.175	0.823	group_4	503
PI 498429	Colombia	cluster_3	0.001	0.154	0.846	group_4	504
PI 550694	United States	cluster_3	0.001	0.182	0.817	group_5	505
PI 550690	United States	cluster_3	0.001	0.192	0.808	group_5	506
PI 634704	-	cluster_3	0.001	0.197	0.801	group_5	507
PI 550692	United States	cluster_3	0.083	0.189	0.728	group_5	508
PI 634982	United States	cluster_3	0.005	0.23	0.765	group_5	509
IT 270865	United States	cluster_3	0.06	0.325	0.615	group_5	510
PI 600843	United States	cluster_3	0.036	0.193	0.772	group_5	511
IT 270934	United States	cluster_3	0.055	0.21	0.735	group_5	512
PI 458650	Suriname	cluster_3	0.001	0.167	0.832	group_5	513
PI 427213	United States	cluster_3	0.008	0.195	0.797	group_5	514
PI 427212	United States	cluster_3	0.033	0.183	0.783	group_5	515
PI 358507	United States	cluster_3	0.047	0.162	0.791	group_5	516
PI 427214	United States	cluster_3	0.028	0.187	0.785	group_5	517
PI 604506	United States	cluster_3	0.001	0.189	0.81	group_5	518
PI 604505	United States	cluster_3	0.008	0.181	0.811	group_5	519
IT 275239	United States	cluster_3	0.035	0.31	0.655	group_5	520
Grif 9457	United States	cluster_3	0.029	0.099	0.872	group_5	521
IT 270955	Trinidad and Tobago	cluster_3	0.048	0.45	0.503	group_5	522
PI 174194	Turkey	cluster_3	0.001	0.388	0.611	group_5	523
PI 169413	Turkey	cluster_3	0.001	0.423	0.576	group_5	524
PI 169415	Turkey	cluster_2	0.001	0.563	0.436	group_5	525
PI 525174	Egypt	cluster_3	0.001	0.409	0.591	group_5	526
PI 183258	Saudi Arabia	cluster_3	0.001	0.48	0.519	group_5	527
PI 326320	United States	cluster_3	0.001	0.405	0.594	group_5	528
IT 270891	United States	cluster_3	0.001	0.433	0.565	group_5	529
IT 228198	Korea	cluster_3	0.001	0.297	0.702	group_5	530
PI 512872	Spain	cluster_3	0.017	0.38	0.603	group_5	531
PI 512846	Spain	cluster_3	0.001	0.46	0.539	group_5	532
PI 512866	Spain	cluster_3	0.002	0.38	0.617	group_5	533
PI 512819	Spain	cluster_3	0.027	0.38	0.593	group_5	534
PI 512829	Spain	cluster_3	0.002	0.39	0.607	group_5	535
PI 512882	Spain	cluster_3	0.02	0.397	0.582	group_5	536
PI 172344	Mexico	cluster_2	0.012	0.605	0.383	group_5	537
IT 240882	Korea	cluster_3	0.074	0.389	0.537	group_5	538
PI 475750	Paraguay	cluster_3	0.001	0.401	0.598	group_5	539
PI 560952	Bolivia	cluster_3	0.002	0.267	0.731	group_5	540
PI 441723	Brazil	cluster_3	0.001	0.371	0.628	group_5	541
PI 169441	Turkey	cluster_2	0.103	0.552	0.345	group_5	542
Grif 15151	United States	cluster_2	0.164	0.448	0.389	group_5	543
PI 169409	Turkey	cluster_2	0.001	0.576	0.424	group_5	544
IT 280049	Turkey	cluster_2	0.127	0.445	0.428	group_5	545
PI 288239	Egypt	cluster_2	0.001	0.74	0.259	group_5	546
PI 164168	India	cluster_2	0.006	0.546	0.448	group_5	547
PI 199014	Africa	cluster_3	0.002	0.383	0.615	group_5	548
PI 212011	Iran	cluster_3	0.001	0.458	0.541	group_5	549
PI 357918	Former Serbia and Montenegro	cluster_3	0	0.247	0.753	group_5	550
PI 211999	Iran	cluster_3	0.001	0.38	0.62	group_5	551
PI 271341	India	cluster_2	0	0.546	0.454	group_5	552
PI 267752	United States	cluster_3	0.001	0.473	0.527	group_5	553
PI 262890	Mexico	cluster_3	0.001	0.27	0.729	group_5	554
PI 201772	United States	cluster_3	0.038	0.351	0.611	group_5	555
PI 442278	Mexico	cluster_3	0.001	0.174	0.825	group_5	556
PI 442277	Mexico	cluster_3	0.001	0.193	0.806	group_5	557
PI 438722	Mexico	cluster_3	0.001	0.245	0.754	group_5	558
PI 442287	Mexico	cluster_3	0.001	0.223	0.777	group_5	559
PI 442286	Mexico	cluster_3	0.001	0.187	0.812	group_5	560
PI 442250	Mexico	cluster_3	0.007	0.204	0.789	group_5	561
PI 442289	Mexico	cluster_3	0.01	0.185	0.805	group_5	562
PI 442247	Mexico	cluster_3	0.001	0.164	0.835	group_5	563
PI 442252	Mexico	cluster_3	0.017	0.301	0.682	group_5	564
PI 442251	Mexico	cluster_3	0.033	0.341	0.626	group_5	565
PI 442284	Mexico	cluster_3	0.123	0.118	0.759	group_5	566
PI 442280	Mexico	cluster_3	0.006	0.207	0.787	group_5	567
PI 442258	Mexico	cluster_3	0.129	0.346	0.525	group_5	568
PI 442264	Mexico	cluster_3	0.178	0.305	0.516	group_5	569
PI 442263	Mexico	cluster_3	0.074	0.45	0.477	group_5	570
PI 442262	Mexico	cluster_3	0.193	0.327	0.479	group_5	571
PI 442267	Mexico	cluster_3	0.056	0.351	0.593	group_5	572
PI 442272	Mexico	cluster_3	0.035	0.24	0.725	group_5	573
PI 512177	Mexico	cluster_3	0.04	0.257	0.704	group_5	574
PI 442248	Mexico	cluster_3	0.001	0.334	0.665	group_5	575
PI 532373	Mexico	cluster_3	0.059	0.263	0.678	group_5	576
PI 442255	Mexico	cluster_3	0.004	0.282	0.713	group_5	577
PI 442254	Mexico	cluster_3	0.045	0.296	0.659	group_5	578
PI 512169	Mexico	cluster_3	0.041	0.384	0.575	group_5	579
PI 512161	Mexico	cluster_3	0.095	0.292	0.613	group_5	580
PI 442257	Mexico	cluster_3	0.01	0.139	0.85	group_5	581
PI 442249	Mexico	cluster_3	0.001	0.126	0.873	group_5	582
PI 442283	Mexico	cluster_3	0.03	0.282	0.688	group_5	583
PI 511955	Mexico	cluster_3	0.118	0.103	0.779	group_6	584
PI 511946	Mexico	cluster_3	0.123	0.125	0.752	group_6	585
PI 511951	Mexico	cluster_3	0.092	0.138	0.769	group_6	586
PI 511948	Mexico	cluster_3	0.059	0.115	0.826	group_6	587
PI 510631	Mexico	cluster_3	0.063	0.167	0.77	group_6	588
PI 511949	Mexico	cluster_3	0.157	0.099	0.744	group_6	589
PI 458728	Argentina	cluster_3	0.032	0.451	0.518	group_6	590
PI 442265	Mexico	cluster_3	0.12	0.338	0.543	group_6	591
PI 512142	Mexico	cluster_3	0.152	0.331	0.517	group_6	592
PI 634699	Mexico	cluster_3	0.116	0.342	0.542	group_6	593
PI 634700	Mexico	cluster_3	0.111	0.241	0.648	group_6	594
PI 511954	Mexico	cluster_3	0.037	0.392	0.572	group_7	595
IT 273809	Korea	cluster_3	0.1	0.001	0.899	group_8	596
IT 240000	Korea	cluster_3	0.133	0	0.866	group_8	597
IT 270983	Korea	cluster_3	0.101	0	0.898	group_8	598
IT 280043	Korea	cluster_3	0.081	0.001	0.918	group_8	599
IT 270977	Korea	cluster_3	0.119	0.001	0.881	group_8	600
PI 634695	China	cluster_3	0.097	0.001	0.903	group_8	601
IT 240858	China	cluster_3	0.12	0.001	0.88	group_8	602
IT 293112	Korea	cluster_3	0.115	0.002	0.883	group_8	603
IT 270960	China	cluster_3	0.154	0.001	0.846	group_8	604
IT 240855	China	cluster_3	0.198	0.004	0.798	group_8	605
IT 240880	Korea	cluster_3	0.16	0.001	0.84	group_8	606
IT 228189	China	cluster_3	0.125	0.001	0.875	group_8	607
IT 239904	Korea	cluster_3	0.124	0.001	0.875	group_8	608
IT 240889	Korea	cluster_3	0.221	0.001	0.778	group_8	609
IT 270850	Korea	cluster_3	0.302	0.012	0.687	group_8	610
