# Supplementary material for: Population Structure and Genetic Diversity of Cucurbita moschata Based on Genome-Wide High-Quality SNPs
Source: Plants (Basel). 2020 Dec 29;10(1):56. doi: 10.3390/plants10010056 (PMC7823833; doi:10.3390/plants10010056)
Supplement: Supplementary file 1 [file plants-10-00056-s001.zip › Table S3.xlsx]

## Sheet: Sheet1
Table S3. The list of 67 core collections
Accession name	Origin	Cluster from entire collection	Group from entire collection
IT 108869	Korea	cluster_1	group_1
IT 202246	Korea	cluster_1	group_1
IT 186364	Korea	cluster_1	group_1
IT 186344	Korea	cluster_1	group_1
IT 278580	Korea	cluster_1	group_2
IT 202290	Korea	cluster_1	group_2
PI 483345	Korea	cluster_1	group_2
IT 228173	Korea	cluster_1	group_2
IT 112970	Korea	cluster_1	group_2
IT 156582	Korea	cluster_1	group_2
PI 419137	China	cluster_1	group_2
IT 186351	Korea	cluster_1	group_2
IT 240002	Korea	cluster_1	group_2
IT 240357	Korea	cluster_1	group_2
IT 240356	Korea	cluster_1	group_2
IT 240019	Korea	cluster_2	group_2
IT 134962	Korea	cluster_1	group_2
IT 240144	Taiwan	cluster_2	group_2
IT 239914	Korea	cluster_2	group_2
IT 270958	Tunisia	cluster_2	group_2
IT 247404	Korea	cluster_1	group_2
PI 482573	Zimbabwe	cluster_2	group_3
PI 482588	Zimbabwe	cluster_2	group_3
PI 482569	Zimbabwe	cluster_2	group_3
PI 482586	Zimbabwe	cluster_2	group_3
PI 271345	India	cluster_2	group_3
PI 369346	Costa Rica	cluster_2	group_3
PI 267753	United States	cluster_2	group_3
PI 494832	Zambia	cluster_2	group_3
PI 438741	Mexico	cluster_3	group_4
PI 438553	Belize	cluster_3	group_4
PI 438769	Mexico	cluster_3	group_4
PI 438776	Mexico	cluster_3	group_4
PI 438771	Mexico	cluster_3	group_4
PI 438756	Mexico	cluster_3	group_4
PI 438737	Mexico	cluster_3	group_4
PI 512151	Mexico	cluster_3	group_4
PI 312165	Mexico	cluster_3	group_4
PI 312125	Guatemala	cluster_3	group_4
PI 438802	Mexico	cluster_3	group_4
PI 438792	Mexico	cluster_3	group_4
PI 438827	Mexico	cluster_3	group_4
PI 532378	Mexico	cluster_3	group_4
PI 438798	Mexico	cluster_3	group_4
PI 438791	Mexico	cluster_3	group_4
PI 438790	Mexico	cluster_3	group_4
PI 442275	Mexico	cluster_3	group_4
PI 438778	Mexico	cluster_3	group_4
PI 441726	Brazil	cluster_3	group_4
PI 489695	Guatemala	cluster_3	group_4
PI 490354	Burkina Faso	cluster_3	group_4
PI 458650	Suriname	cluster_3	group_5
PI 427212	United States	cluster_3	group_5
PI 358507	United States	cluster_3	group_5
PI 604506	United States	cluster_3	group_5
PI 604505	United States	cluster_3	group_5
IT 275239	United States	cluster_3	group_5
PI 525174	Egypt	cluster_3	group_5
PI 326320	United States	cluster_3	group_5
PI 512866	Spain	cluster_3	group_5
PI 267752	United States	cluster_3	group_5
PI 201772	United States	cluster_3	group_5
PI 512169	Mexico	cluster_3	group_5
PI 442249	Mexico	cluster_3	group_5
PI 634699	Mexico	cluster_3	group_6
PI 634700	Mexico	cluster_3	group_6
PI 511954	Mexico	cluster_3	group_7
